# Supplementary material for: Rewilding the Sea with Domesticated Seagrass
Source: Bioscience. 2021 Sep 22;71(11):1171–8. doi: 10.1093/biosci/biab092 (PMC8560307; doi:10.1093/biosci/biab092)
Supplement: biab092_Supplemental_Files [file biab092_supplemental_files.zip]

Archive with 2 entries (2 files):
- Data_S1.pdf
- Supplementary_Materials.docx
